# Supplementary material for: Temnothorax rugatulus ant colonies consistently vary in nest structure across time and context
Source: PLoS One. 2017 Jun 21;12(6):e0177598. doi: 10.1371/journal.pone.0177598 (PMC5479500; doi:10.1371/journal.pone.0177598)
Supplement: S2 File — CSV file containing the data collected during this experiment. (CSV) [file pone.0177598.s002.csv]

colony	weight.rocks.start	nest.number	covered	uc.first	wall.area	wall.length	worker	brood	used.rock	internal.area
1	3.8494	2	0	0	317.401	60.83	10	58	0.09939	3215.591
1	3.87434	4	0	0	199.351	28.418	16	27	0.28025	4993.159
1	4.00718	1	1	0	1423.661	159.062	9	64	2.32179	4079.767
1	4.08084	3	1	0	504.021	83.112	14	60	0.74084	3905.106
2	4.08882	2	0	0	423.757	70.507	22	94	0.67854	3677.42
2	4.18345	4	0	0	426.195	61.776	41	54	0.61926	3320.558
2	3.92461	1	1	0	729.999	83.378	16	61	1.43842	4047.91
2	4.19166	3	1	0	1462.398	123.465	23	97	2.25185	1516.041
3	4.18162	2	0	0	1771.91	173.038	77	132	3.07334	4115.272
3	4.03481	4	0	0	1164.804	158.161	110	72	1.78835	4030.301
3	3.92825	1	1	0	1715.942	182.769	102	186	3.23502	4983.209
3	4.10057	3	1	0	1518.007	167.693	94	119	2.16648	3690.441
4	4.26799	2	0	0	1127.348	174.508	20	45	1.85256	4778.822
4	3.8199	4	0	0	338.419	67.14	21	9	0.62691	4191.372
4	4.09745	1	1	0	998.601	125.875	21	31	1.70871	4752.478
4	4.0615	3	1	0	1451.66	154.17	20	30	1.9935	3825.524
5	3.71565	2	0	0	586.623	96.469	148	124	1.06265	5176.556
5	3.98193	4	0	0	1190.824	144.672	108	131	1.68527	3986.012
5	4.1064	1	1	0	1709.117	161.267	162	226	2.71838	4777.015
5	4.18488	3	1	0	1562.412	181.242	119	208	2.18308	4325.597
6	3.78545	2	0	0	1068.416	7.488	117	157	1.80745	4966.399
6	3.89782	4	0	0	969.354	148.979	121	86	1.65182	4425.82
6	3.9982	1	1	0	1048.407	126.474	175	190	1.59513	4987.526
6	3.87075	3	1	0	1415.919	192.747	95	158	2.17621	5067.519
7	4.26908	2	0	0	877.364	137.143	106	338	1.37046	4543.965
7	3.8676	4	0	0	1453.169	153.952	62	209	2.3026	4520.666
7	3.85186	1	1	0	1211.825	136.399	162	395	2.07906	4307.478
7	3.90244	3	1	0	1002.878	147.503	81	252	1.61501	4935.413
8	3.79175	2	0	0	338.555	109.87	63	106	0.66153	4853.516
8	4.15814	4	0	0	542.258	112.782	60	219	0.75414	4527.3
8	3.97658	1	1	0	777.938	97.108	56	95	1.3988	4189.597
8	3.90361	3	1	0	601.613	109.961	55	198	0.83931	4645.11
9	3.84977	4	0	0	1030.938	146.384	150	102	1.4953	4310.115
9	3.83759	2	0	0	784.327	98.253	142	264	1.50019	4475.748
9	3.91437	1	1	0	1374.986	118.082	181	215	1.33996	4558.389
9	4.06908	3	1	0	1002.473	121.176	140	197	1.68127	4311.593
10	3.81174	2	0	0	885.202	135.023	67	147	1.47852	4600.97
10	3.93858	4	0	0	705.216	130.963	87	60	1.10105	4509.904
10	4.02465	1	1	0	344.654	41.219	63	127	1.1491	4942.15
10	4.00156	3	1	0	919.239	115.099	80	121	1.4992	5048.198
11	3.8494	2	0	0	1355.846	159.149	68	191	2.1681	3725.665
11	4.0464	4	0	0	796.263	92.492	73	88	1.29218	2904.087
11	3.89145	1	1	0	1078.808	116.258	74	117	1.88784	3460.414
11	4.03477	3	1	0	1360.672	146.423	71	74	2.26144	3186.585
12	4.12914	1	0	0	172.097	50.723	101	36	0.45055	5250.938
12	4.17811	2	1	0	765.634	113.888	82	40	1.22723	3534.652
12	4.08166	3	1	0	314.948	135.991	83	19	0.03547	4807.387
13	4.13145	1	0	1	524.216	80.343	68	105	0.88213	4649.915
13	3.80458	4	0	1	164.808	54.833	94	0	0.86514	4668.999
13	3.80636	2	1	1	1494.265	156.009	52	73	2.17561	2630.325
13	4.06418	3	1	1	530.763	86.306	88	112	0.15302	4117.203
15	4.0358	1	0	1	911.23	125.161	105	145	2.2	3887.008
15	4.19027	4	0	1	830.481	130.453	149	48	2.35571	4216.921
15	4.02472	2	1	1	2072.366	153.929	94	138	3.64747	3285.482
15	3.70315	3	1	1	1390.768	145.067	145	102	1.30975	3345.225
16	4.00107	1	0	1	118.427	33.822	121	183	0.32171	4503.873
16	4.03562	2	1	1	1086.574	160.309	100	185	1.40192	5509.095
16	3.79744	3	1	1	243.912	92.612	123	163	0.12636	4733.472
17	3.70074	1	0	1	782.93	117.805	133	191	1.29987	4395.214
17	4.1936	4	0	1	822.529	135.799	165	134	1.66796	4752.652
17	3.93038	2	1	1	1374.37	173.185	127	181	2.01258	4857.171
17	4.12545	3	1	1	1004.252	128.929	136	148	0.9824	4339.213
18	4.2816	1	0	1	78.923	29.627	82	101	0.3443	4062.08
18	4.02068	4	0	1	321.965	75.449	80	123	1.04701	4371.445
18	3.83951	2	1	1	568.047	121.684	60	111	1.18938	3974.12
18	3.86681	3	1	1	675.057	120.201	83	93	0.45583	3878.407
19	3.74465	1	0	1	604.451	107.457	71	91	1.22972	4627.799
19	3.71033	4	0	1	751.611	101.096	97	137	1.97232	4334.437
19	3.86092	2	1	1	880.682	145.234	65	92	1.44047	4955.659
19	3.68699	3	1	1	1197.343	127.991	89	152	1.03461	3896.302
